# Supplementary material for: Relationship between behavioral inhibition and approach motivation systems (BIS/BAS) and intrinsic brain network connectivity in adult cannabis users
Source: Soc Cogn Affect Neurosci. 2021 May 5;16(9):985–94. doi: 10.1093/scan/nsab054 (PMC8610091; doi:10.1093/scan/nsab054)
Supplement: nsab054_Supp [file nsab054_supp.zip]

Archive with 1 entries (1 files):
- nsab054_Supplementary.docx
